# Supplementary material for: Population pharmacokinetic analysis and dosing optimization of polymyxin B in critically ill patients
Source: Front Pharmacol. 2023 Mar 29;14:1122310. doi: 10.3389/fphar.2023.1122310 (PMC10090446; doi:10.3389/fphar.2023.1122310)
Supplement: Supplementary file 2 [file DataSheet1.CSV]

POPDATA DEC_11
#ID	EVID	TIME	DUR	DOSE	ADDL	II	INPUT	OUT	OUTEQ	C0	C1	C2	C3	WT	CCR	ALB	AGE	APACHE
1	1	0	1	100	.	.	1	.	.	.	.	.	.	58	69.29	23.1	68	30
1	1	12	1	50	.	.	1	.	.	.	.	.	.	58	69.29	23.1	68	30
1	1	24	1	50	.	.	1	.	.	.	.	.	.	58	69.29	23.1	68	30
1	1	36	1	50	.	.	1	.	.	.	.	.	.	58	69.29	23.1	68	30
1	1	48	1	50	.	.	1	.	.	.	.	.	.	58	69.29	23.1	68	30
1	0	60.5	.	.	.	.	.	2.273	1	0.1	0.15	0	0	58	69.29	23.1	68	30
2	1	0	1	50	.	.	1	.	.	.	.	.	.	56	34.05	30.1	88	20
2	1	12	1	50	.	.	1	.	.	.	.	.	.	56	34.05	30.1	88	20
2	1	24	1	50	.	.	1	.	.	.	.	.	.	56	34.05	30.1	88	20
2	1	36	1	50	.	.	1	.	.	.	.	.	.	56	34.05	30.1	88	20
2	0	47.67	.	.	.	.	.	3.016	1	0.1	0.15	0	0	56	34.05	30.1	88	20
3	1	0	1	100	.	.	1	.	.	.	.	.	.	57	61.5	33.8	82	21
3	1	12	1	50	27	12	1	.	.	.	.	.	.	57	61.5	33.8	82	21
3	0	49	.	.	.	.	.	6.026	1	0.1	0.15	0	0	57	61.5	33.8	82	21
3	0	54	.	.	.	.	.	2.102	1	0.1	0.15	0	0	57	61.5	33.8	82	21
3	0	60	.	.	.	.	.	1.513	1	0.1	0.15	0	0	57	61.5	33.8	82	21
3	0	325	.	.	.	.	.	6.601	1	0.1	0.15	0	0	57	61.5	33.8	82	21
3	0	330	.	.	.	.	.	2.929	1	0.1	0.15	0	0	57	61.5	33.8	82	21
3	0	336	.	.	.	.	.	3.141	1	0.1	0.15	0	0	57	61.5	33.8	82	21
4	1	0	1	100	.	.	1	.	.	.	.	.	.	58	61.95	25.5	53	28
4	1	12	1	50	.	.	1	.	.	.	.	.	.	58	61.95	25.5	53	28
4	1	24	1	50	.	.	1	.	.	.	.	.	.	58	61.95	25.5	53	28
4	1	36	1	50	.	.	1	.	.	.	.	.	.	58	61.95	25.5	53	28
4	1	48	1	50	.	.	1	.	.	.	.	.	.	58	61.95	25.5	53	28
4	0	59	.	.	.	.	.	0.863	1	0.1	0.15	0	0	58	61.95	25.5	53	28
4	1	60	1	50	.	.	1	.	.	.	.	.	.	58	61.95	25.5	53	28
4	0	64.5	.	.	.	.	.	2.33	1	0.1	0.15	0	0	58	61.95	25.5	53	28
5	1	0	1	100	.	.	1	.	.	.	.	.	.	60	41.15	36.1	94	21
5	1	12	1	50	15	12	1	.	.	.	.	.	.	60	41.15	36.1	94	21
5	0	167.9	.	.	.	.	.	2.903	1	0.1	0.15	0	0	60	41.15	36.1	94	21
5	0	182	.	.	.	.	.	4.514	1	0.1	0.15	0	0	60	41.15	36.1	94	21
5	0	186	.	.	.	.	.	3.29	1	0.1	0.15	0	0	60	41.15	36.1	94	21
6	1	0	1	50	.	.	1	.	.	.	.	.	.	60	81.34	36.6	34	18
6	1	12	1	50	.	.	1	.	.	.	.	.	.	60	81.34	36.6	34	18
6	1	24	1	50	.	.	1	.	.	.	.	.	.	60	81.34	36.6	34	18
6	1	36	1	50	.	.	1	.	.	.	.	.	.	60	81.34	36.6	34	18
6	1	48	1	50	.	.	1	.	.	.	.	.	.	60	81.34	36.6	34	18
6	0	50	.	.	.	.	.	4.484	1	0.1	0.15	0	0	60	81.34	36.6	34	18
7	1	0	1	50	25	12	1	.	.	.	.	.	.	52	121.16	32.1	44	21
7	0	300	.	.	.	.	.	2.639	1	0.1	0.15	0	0	52	121.16	32.1	44	21
7	0	301	.	.	.	.	.	7.716	1	0.1	0.15	0	0	52	121.16	32.1	44	21
7	0	306.5	.	.	.	.	.	4.185	1	0.1	0.15	0	0	52	121.16	32.1	44	21
8	1	0	2	100	.	.	1	.	.	.	.	.	.	70	192.59	40.6	53	18
8	1	12	2	75	.	.	1	.	.	.	.	.	.	70	192.59	40.6	53	18
8	1	24	2	75	.	.	1	.	.	.	.	.	.	70	192.59	40.6	53	18
8	1	36	2	75	.	.	1	.	.	.	.	.	.	70	192.59	40.6	53	18
8	1	48	2	75	.	.	1	.	.	.	.	.	.	70	192.59	40.6	53	18
8	0	50	.	.	.	.	.	7.031	1	0.1	0.15	0	0	70	192.59	40.6	53	18
8	0	54	.	.	.	.	.	2.76	1	0.1	0.15	0	0	70	192.59	40.6	53	18
8	0	60	.	.	.	.	.	1.295	1	0.1	0.15	0	0	70	192.59	40.6	53	18
9	1	0	1	50	11	12	1	.	.	.	.	.	.	55	34.79	30.8	89	15
9	0	133.6	.	.	.	.	.	3.742	1	0.1	0.15	0	0	55	34.79	30.8	89	15
9	0	139	.	.	.	.	.	3.185	1	0.1	0.15	0	0	55	34.79	30.8	89	15
9	0	145	.	.	.	.	.	2.887	1	0.1	0.15	0	0	55	34.79	30.8	89	15
10	1	0	1	100	.	.	1	.	.	.	.	.	.	62	72.12	33.9	68	17
10	1	12	1	50	.	.	1	.	.	.	.	.	.	62	72.12	33.9	68	17
10	1	24	1	50	.	.	1	.	.	.	.	.	.	62	72.12	33.9	68	17
10	1	36	1	50	.	.	1	.	.	.	.	.	.	62	72.12	33.9	68	17
10	1	48	1	50	.	.	1	.	.	.	.	.	.	62	72.12	33.9	68	17
10	1	60	1	50	.	.	1	.	.	.	.	.	.	62	72.12	33.9	68	17
10	1	72	1	50	.	.	1	.	.	.	.	.	.	62	72.12	33.9	68	17
10	0	73.25	.	.	.	.	.	6.728	1	0.1	0.15	0	0	62	72.12	33.9	68	17
10	0	79	.	.	.	.	.	6.233	1	0.1	0.15	0	0	62	72.12	33.9	68	17
10	0	84.42	.	.	.	.	.	3.887	1	0.1	0.15	0	0	62	72.12	33.9	68	17
11	1	0	2	100	.	.	1	.	.	.	.	.	.	55	67.29	30.9	38	46
11	1	12	2	50	.	.	1	.	.	.	.	.	.	55	67.29	30.9	38	46
11	1	24	2	50	.	.	1	.	.	.	.	.	.	55	67.29	30.9	38	46
11	1	36	2	50	.	.	1	.	.	.	.	.	.	55	67.29	30.9	38	46
11	1	48	2	50	.	.	1	.	.	.	.	.	.	55	67.29	30.9	38	46
11	1	60	2	50	.	.	1	.	.	.	.	.	.	55	67.29	30.9	38	46
11	1	72	2	50	.	.	1	.	.	.	.	.	.	55	67.29	30.9	38	46
11	1	84	2	50	.	.	1	.	.	.	.	.	.	55	67.29	30.9	38	46
11	1	96	2	50	.	.	1	.	.	.	.	.	.	55	67.29	30.9	38	46
11	0	98	.	.	.	.	.	5.205	1	0.1	0.15	0	0	55	67.29	30.9	38	46
11	0	102	.	.	.	.	.	2.53	1	0.1	0.15	0	0	55	67.29	30.9	38	46
11	0	105.5	.	.	.	.	.	2.185	1	0.1	0.15	0	0	55	67.29	30.9	38	46
12	1	0	1	75	9	12	1	.	.	.	.	.	.	60	104.47	33.9	62	24
12	0	97	.	.	.	.	.	9.56	1	0.1	0.15	0	0	60	104.47	33.9	62	24
12	0	102	.	.	.	.	.	4.84	1	0.1	0.15	0	0	60	104.47	33.9	62	24
12	0	108	.	.	.	.	.	2.99	1	0.1	0.15	0	0	60	104.47	33.9	62	24
13	1	0	1	75	.	.	1	.	.	.	.	.	.	57	41.39	24.4	85	18
13	1	12	1	50	12	12	1	.	.	.	.	.	.	57	41.39	24.4	85	18
13	0	145	.	.	.	.	.	2.59	1	0.1	0.15	0	0	57	41.39	24.4	85	18
13	0	150	.	.	.	.	.	1.83	1	0.1	0.15	0	0	57	41.39	24.4	85	18
13	0	156	.	.	.	.	.	1.09	1	0.1	0.15	0	0	57	41.39	24.4	85	18
14	1	0	1	100	.	.	1	.	.	.	.	.	.	60	111.4	25.4	78	25
14	1	12	1	50	.	.	1	.	.	.	.	.	.	60	111.4	25.4	78	25
14	1	24	1	50	.	.	1	.	.	.	.	.	.	60	111.4	25.4	78	25
14	1	36	1	50	.	.	1	.	.	.	.	.	.	60	111.4	25.4	78	25
14	0	50.5	.	.	.	.	.	1.14	1	0.1	0.15	0	0	60	111.4	25.4	78	25
14	1	50.8	1	50	.	.	1	.	.	.	.	.	.	60	111.4	25.4	78	25
14	0	51.8	.	.	.	.	.	4.06	1	0.1	0.15	0	0	60	111.4	25.4	78	25
14	0	57.8	.	.	.	.	.	1.82	1	0.1	0.15	0	0	60	111.4	25.4	78	25
15	1	0	3	100	.	.	1	.	.	.	.	.	.	50	35.85	29.5	67	39
15	1	12	2	50	.	.	1	.	.	.	.	.	.	50	35.85	29.5	67	39
15	1	24	2	100	.	.	1	.	.	.	.	.	.	50	35.85	29.5	67	39
15	1	36	1	75	.	.	1	.	.	.	.	.	.	50	35.85	29.5	67	39
15	1	48	1	75	.	.	1	.	.	.	.	.	.	50	35.85	29.5	67	39
15	1	60	1	75	.	.	1	.	.	.	.	.	.	50	35.85	29.5	67	39
15	0	72.66	.	.	.	.	.	3.11	1	0.1	0.15	0	0	50	35.85	29.5	67	39
15	1	73	1	75	4	12	1	.	.	.	.	.	.	50	35.85	29.5	67	39
15	0	74.33	.	.	.	.	.	8.9	1	0.1	0.15	0	0	50	35.85	29.5	67	39
15	1	133	1	50	11	12	1	.	.	.	.	.	.	50	35.85	29.5	67	39
15	0	195	.	.	.	.	.	4.6	1	0.1	0.15	0	0	50	35.85	29.5	67	39
15	0	207	.	.	.	.	.	2.25	1	0.1	0.15	0	0	50	35.85	29.5	67	39
15	0	266.25	.	.	.	.	.	4.87	1	0.1	0.15	0	0	50	35.85	29.5	67	39
15	0	277	.	.	.	.	.	2.42	1	0.1	0.15	0	0	50	35.85	29.5	67	39
16	1	0	2	50	14	12	1	.	.	.	.	.	.	65	75.18	32	75	31
16	0	169.25	.	.	.	.	.	6.98	1	0.1	0.15	0	0	65	75.18	32	75	31
16	0	174	.	.	.	.	.	2.97	1	0.1	0.15	0	0	65	75.18	32	75	31
16	0	179	.	.	.	.	.	2.46	1	0.1	0.15	0	0	65	75.18	32	75	31
17	1	0	1	50	10	12	1	.	.	.	.	.	.	75	55.08	38.8	76	22
17	0	120	.	.	.	.	.	4.53	1	0.1	0.15	0	0	75	55.08	38.8	76	22
17	0	121.48	.	.	.	.	.	2.35	1	0.1	0.15	0	0	75	55.08	38.8	76	22
18	1	0	2	50	.	.	1	.	.	.	.	.	.	80	169.94	41.5	31	29
18	1	12	2	50	.	.	1	.	.	.	.	.	.	80	169.94	41.5	31	29
18	1	24	2	50	.	.	1	.	.	.	.	.	.	80	169.94	41.5	31	29
18	1	36	2	50	.	.	1	.	.	.	.	.	.	80	169.94	41.5	31	29
18	1	48	2	50	.	.	1	.	.	.	.	.	.	80	169.94	41.5	31	29
18	1	60	2	50	.	.	1	.	.	.	.	.	.	80	169.94	41.5	31	29
18	0	62.5	.	.	.	.	.	4.864	1	0.1	0.15	0	0	80	169.94	41.5	31	29
18	0	66	.	.	.	.	.	1.799	1	0.1	0.15	0	0	80	169.94	41.5	31	29
18	0	72	.	.	.	.	.	0.839	1	0.1	0.15	0	0	80	169.94	41.5	31	29
19	1	0	1	100	.	.	1	.	.	.	.	.	.	60	35.69	25.6	93	19
19	1	12	1	50	3	12	1	.	.	.	.	.	.	60	35.69	25.6	93	19
19	0	49	.	.	.	.	.	2.47	1	0.1	0.15	0	0	60	35.69	25.6	93	19
19	0	54.67	.	.	.	.	.	1.86	1	0.1	0.15	0	0	60	35.69	25.6	93	19
19	0	60	.	.	.	.	.	1.3	1	0.1	0.15	0	0	60	35.69	25.6	93	19
20	1	0	1.45	100	.	.	1	.	.	.	.	.	.	75	84.86	29.5	93	18
20	1	12	1.45	50	6	12	1	.	.	.	.	.	.	75	84.86	29.5	93	18
20	0	73.45	.	.	.	.	.	4.269	1	0.1	0.15	0	0	75	84.86	29.5	93	18
20	0	77.45	.	.	.	.	.	2.702	1	0.1	0.15	0	0	75	84.86	29.5	93	18
20	0	84	.	.	.	.	.	1.96	1	0.1	0.15	0	0	75	84.86	29.5	93	18
21	1	0	2	150	.	.	1	.	.	.	.	.	.	70	56.54	38.1	65	40
21	1	12	2	75	4	12	1	.	.	.	.	.	.	70	56.54	38.1	65	40
21	0	50	.	.	.	.	.	7.028	1	0.1	0.15	0	0	70	56.54	38.1	65	40
21	0	54	.	.	.	.	.	3.826	1	0.1	0.15	0	0	70	56.54	38.1	65	40
21	0	60	.	.	.	.	.	2.521	1	0.1	0.15	0	0	70	56.54	38.1	65	40
22	1	0	1	75	18	12	1	.	.	.	.	.	.	60	155.65	24.3	53	30
22	0	217	.	.	.	.	.	3.615	1	0.1	0.15	0	0	60	155.65	24.3	53	30
22	0	222	.	.	.	.	.	2.062	1	0.1	0.15	0	0	60	155.65	24.3	53	30
22	0	228	.	.	.	.	.	1.063	1	0.1	0.15	0	0	60	155.65	24.3	53	30
